# Supplementary material for: Comprehensive Analysis of the PP2C Gene Family in Grape (Vitis vinifera L.) and Identification of VvPP2C26 and VvPP2C41 as Negative Regulators of Fruit Ripening
Source: Plants (Basel). 2025 Dec 16;14(24):3827. doi: 10.3390/plants14243827 (PMC12736828; doi:10.3390/plants14243827)
Supplement: Supplementary file 1 [file plants-14-03827-s001.zip]

Archive with 1 entries (1 files):
- plants-4013473-supplementary.pdf
